# Supplementary material for: The doctor knows or the evidence shows: An online survey experiment testing the effects of source trust, pro-vaccine evidence, and dual-processing in expert messages recommending child COVID-19 vaccination to parents
Source: PLoS One. 2023 Jul 21;18(7):e0288272. doi: 10.1371/journal.pone.0288272 (PMC10361505; doi:10.1371/journal.pone.0288272)
Supplement: S2 File — (ZIP) [file pone.0288272.s002.zip]

Archive with 4 entries (4 files):
- S2.AKikutPlosONE2023_Codebook.docx
- __MACOSX/._S2.AKikutPlosONE2023_Codebook.docx
- S2.AKikutPlosONE2023_RawData.dta
- __MACOSX/._S2.AKikutPlosONE2023_RawData.dta
